# Supplementary material for: Alterations in the leaf lipidome of Brassica carinata under high-temperature stress
Source: BMC Plant Biol. 2021 Sep 6;21:404. doi: 10.1186/s12870-021-03189-x (PMC8419912; doi:10.1186/s12870-021-03189-x)
Supplement: Supplementary file 1 — Additional file 1: Table S1. Data on 105 lipid analytes as normalized intensity per milligrams of leaf dry weight. Table S2. Analysis of variance results on the effects of temperature treatments on lipid head-group unsaturation indices, lipid molecular species, and levels of head-group class sub-pools. [file 12870_2021_3189_MOESM1_ESM.xlsx]

## Sheet: Table S1 Lipid data
Supplementary Table S1. Data on 105 lipid analytes as normalized intensity per milligrams of leaf dry weight. Lipid columns are arranged in alphabetical order. Optimal temperature (OT) was 23/15°C (day/night), high-temperature treatment-1 (HT-1) was 33/25°C, and high-temperature treatment-2 (HT-2) was 38/30°C. DGDG, digalactosyldiacylglycerol; LPC, lysophosphatidylcholine; LPE, lysophosphatidylet…
Sample number	Treatment	Replication	DGDG(34:1)	DGDG(34:2)	DGDG(34:3)	DGDG(34:4)	DGDG(34:5)	DGDG(34:6)	DGDG(36:3)	DGDG(36:4)	DGDG(36:5)	DGDG(36:6)	DGDG(38:5)	LPC(16:0)	LPC(18:2)	LPC(18:3)	LPE(16:0)	LPE(18:2)	MGDG(34:1)	MGDG(34:2)	MGDG(34:3)	MGDG(34:4)	MGDG(34:5)	MGDG(34:6)	MGDG(36:3)	MGDG(36:4)	MGDG(36:5)	MGDG(36:6)	MGDG(38:4)	MGDG(38:5)	MGDG(38:6)	PA(32:0)	PA(34:1)	PA(34:2)	PA(34:3)	PA(34:4)	PA(36:2)	PA(36:3)	PA(36:4)	PA(36:5)	PA(36:6)	PC(32:0)	PC(34:1)	PC(34:2)	PC(34:3)	PC(34:4)	PC(36:1)	PC(36:2)	PC(36:3)
1	OT: 23/15°C	1	0.0105193	0.0559437	1.03083	0.0328131	0.0803294	0.275355	0.162751	0.0778788	0.460041	4.59401	0.0102205	0.00396238	0.00447921	0.00930297	0.0256351	0.00628474	0.00418382	0.00968256	0.2224	0.0799707	2.69593	15.9502	0.0169146	0.0778191	0.678556	4.4474	0.00370567	0.00388498	0.00328729	0.000908144	0	0.00847601	0.139551	0.00454072	0.000605429	0.00938415	0	0.00696244	0.0563049	0.00547763	0.0112872	0.278031	1.69657	0.0179268	0.0114532	0.0539463	0.369823
2	OT: 23/15°C	2	0.0281587	0.122455	1.99389	0.0486271	0.112162	0.359675	0.40493	0.144698	0.752063	8.56884	0.0182795	0.0121065	0.00852568	0.0184155	0.0243906	0.00769367	0.0160316	0.03088	0.439833	0.296909	4.07302	23.0885	0.053478	0.162918	1.3657	10.3056	0.00845946	0.0100567	0.0130145	0.0017977	0.00269654	0.102768	0.547997	0.00719078	0.0167785	0.0838925	0.0353547	0.169583	0.28853	0.00591442	0.0308864	0.497962	2.53433	0.0266149	0.0157718	0.0962737	0.647465
3	OT: 23/15°C	3	0.0234661	0.122796	1.89381	0.0557841	0.126004	0.464036	0.471343	0.160996	0.970548	9.63906	0.0228127	0.0178086	0.00958927	0.0220896	0.0249872	0.0101921	0.00950527	0.0231691	0.32514	0.272504	3.99798	20.7328	0.0494274	0.150421	1.53207	9.39317	0.0115251	0.0133074	0.0109311	0.00090266	0.00090266	0.0553632	0.339099	0.00722128	0.0114337	0.0436286	0.00391153	0.0755226	0.15255	0.00494959	0.0156737	0.564913	2.60151	0.0252429	0.011879	0.0833181	0.535876
4	OT: 23/15°C	4	0.0237503	0.114606	2.36283	0.0847548	0.183014	0.642443	0.373608	0.186093	1.11455	10.8292	0.0229211	0.0213397	0.00648726	0.0297048	0.0637534	0.0140946	0.00805496	0.0261194	0.495617	0.215352	6.24846	32.9067	0.0482113	0.137704	1.66726	10.2605	0.00953566	0.0125563	0.0101872	0.0044996	0.000899921	0.11459	0.68454	0.0125989	0.0158986	0.0839926	0.0263977	0.143687	0.316772	0.0108561	0.0180934	0.605143	3.20204	0.0409569	0.0113495	0.0939213	0.662548
5	OT: 23/15°C	5	0.0155622	0.0589351	1.55432	0.0436687	0.104201	0.384084	0.303669	0.122367	0.737162	9.01085	0.0133136	0.0325762	0.0238778	0.0209784	0.025379	0.00818679	0.00840239	0.011716	0.273078	0.0983434	3.46729	21.7197	0.0328995	0.0908878	0.887813	8.88967	0.00739647	0.00579883	0.00786984	0	0.00359628	0.0596384	0.620059	0.00988978	0.00869102	0.0947022	0.0209783	0.152542	0.384802	0.0054229	0.0200483	0.275746	2.45411	0.0281005	0.0138038	0.0553793	0.599313
6	HT-1: 33/25°C	1	0.0967475	0.180211	4.49347	0.0689458	0.108092	0.426312	0.727487	0.176038	0.188087	7.05416	0.0125196	0.0135535	0.0206691	0.0213468	0.0437513	0.0359444	0.171277	0.14036	1.72494	0.446825	4.42088	28.3828	0.142006	0.283013	0.696218	13.8677	0.00946315	0.0122845	0.0300352	0.0258993	0.195584	1.01573	1.58402	0.0401885	0.208683	0.362888	0.689754	0.948152	0.509948	0.0421146	0.470933	2.44379	3.03079	0.059744	0.0901058	0.466852	1.06935
7	HT-1: 33/25°C	2	0.0972477	0.175927	3.60633	0.0620505	0.0869059	0.291155	0.509742	0.138967	0.2009	5.58578	0.0107531	0.0120252	0.015582	0.0111784	0.0256902	0.01691	0.0968364	0.0966013	1.1152	0.306198	3.97869	24.4292	0.119048	0.242208	0.754713	10.98	0.0115757	0.0101655	0.0240328	0.00982095	0.076782	0.512773	0.768415	0.0258916	0.0970191	0.16279	0.360102	0.527355	0.27588	0.0225198	0.184401	1.33177	1.63611	0.0308423	0.0430813	0.217528	0.559404
8	HT-1: 33/25°C	3	0.110757	0.155845	3.86958	0.0700073	0.100262	0.33661	0.550326	0.140777	0.151213	4.98547	0.0080913	0.0119991	0.0150412	0.0162242	0.0329355	0.0241743	0.153266	0.116093	1.37224	0.401399	4.02214	25.613	0.121604	0.244498	0.541296	9.95183	0.00820856	0.00926395	0.0167689	0.0115814	0.130068	0.675583	0.962743	0.022272	0.134226	0.242616	0.410992	0.511068	0.258355	0.0395684	0.460492	2.36596	2.65695	0.0556889	0.0937919	0.457887	1.06721
9	HT-1: 33/25°C	4	0.0892659	0.152531	3.92618	0.0677715	0.0933456	0.338796	0.573348	0.144007	0.181881	5.87219	0.0109603	0.00982862	0.0166736	0.0152695	0.0220725	0.0306657	0.116423	0.104306	1.29356	0.354385	4.25542	26.7385	0.11551	0.231994	0.678689	10.863	0.0105341	0.0125435	0.0210682	0.0268305	0.197066	1.14755	1.68817	0.058287	0.18658	0.335228	0.692351	0.946162	0.501454	0.0304388	0.253995	1.52515	1.88619	0.042107	0.0522533	0.268031	0.6497
10	HT-1: 33/25°C	5	0.0736025	0.131425	3.04697	0.0567034	0.0819637	0.270386	0.511155	0.125301	0.187186	5.29426	0.014485	0.011541	0.0196876	0.021894	0.0252548	0.0203667	0.0938579	0.0805506	0.98751	0.282987	3.24098	20.3752	0.0922681	0.198727	0.761226	9.06005	0.00824348	0.0110698	0.016487	0.0125254	0.118096	0.848444	1.16993	0.0304187	0.117798	0.215019	0.529047	0.744961	0.353394	0.0215854	0.152897	1.18687	1.5252	0.0313969	0.0343404	0.176281	0.454111
11	HT-2: 38/30°C	1	0.140239	0.294337	4.57166	0.0666701	0.0838871	0.279074	0.657665	0.168934	0.299771	6.0809	0.0108064	0.00985483	0.017246	0.0147822	0.01757	0.0236519	0.194027	0.169239	2.18204	0.451855	4.50652	26.0499	0.174246	0.408812	1.2395	12.6756	0.0136759	0.0162401	0.0273518	0.0111319	0.193881	0.841695	0.924566	0.0333957	0.15832	0.280462	0.527219	0.540516	0.22171	0.021364	0.367088	1.44326	1.4848	0.025942	0.071722	0.325207	0.657536
12	HT-2: 38/30°C	2	0.155529	0.232317	4.24529	0.0808136	0.0801032	0.266537	0.712521	0.16364	0.293534	6.65975	0.0113672	0.0105803	0.0187714	0.0148465	0.0283418	0.0278503	0.216569	0.143333	1.80904	0.39199	3.92778	23.3809	0.146945	0.330359	0.990426	12.0003	0.0125513	0.0166364	0.0227936	0.0242882	0.198803	0.835994	1.0315	0.0341834	0.151726	0.293557	0.549933	0.635691	0.284262	0.0409406	0.377673	1.8129	2.08945	0.0424204	0.0749756	0.357285	0.825061
13	HT-2: 38/30°C	3	0.0959401	0.244998	4.50684	0.0603721	0.0698491	0.202118	0.872002	0.154499	0.346905	6.31309	0.0117585	0.00792514	0.00792514	0.0131524	0.0168352	0.0173208	0.103428	0.134784	2.14713	0.294138	3.88177	21.6923	0.217679	0.30888	1.489	13.45	0.015561	0.0227565	0.0256815	0.00622206	0.0764424	0.60828	0.859237	0.0248882	0.140144	0.198513	0.312288	0.451247	0.213328	0.0229076	0.179199	1.38729	1.95299	0.0268067	0.0550756	0.285776	0.641249
14	HT-2: 38/30°C	4	0.176311	0.289467	4.90894	0.0932768	0.0967315	0.312317	0.869432	0.189887	0.30668	7.79216	0.0110914	0.0118795	0.015024	0.0199156	0.0305236	0.0280079	0.236798	0.174189	2.37762	0.492385	4.49517	25.7182	0.197706	0.381653	1.01065	13.8945	0.0161219	0.0159401	0.0280618	0.0331526	0.331526	1.30523	1.56984	0.0534125	0.294383	0.446025	0.830963	0.949146	0.397831	0.0297928	0.424001	1.814	1.95774	0.0368623	0.081804	0.358187	0.762831
15	HT-2: 38/30°C	5	0.123325	0.198295	3.90915	0.0835484	0.0824908	0.277026	0.723851	0.203289	0.251644	5.85174	0.0111045	0.012024	0.0201529	0.0182901	0.0315405	0.0383689	0.193419	0.138013	1.52349	0.382666	3.20063	19.4215	0.143536	0.341244	0.933544	10.9497	0.00875437	0.011222	0.017685	0.0401727	0.319596	1.43491	1.73248	0.0535635	0.263057	0.45291	0.905522	1.01384	0.424937	0.0332868	0.39781	1.75164	1.90077	0.0425875	0.0753848	0.355059	0.766412
[truncated: 58 more columns]

## Sheet: Table S2 ANOVA results
Supplementary Table S2. Analysis of variance results on the effects of temperature treatments on lipid-headgroup unsaturation indices, lipid molecular species, and levels of headgroup class subpools. The GLIMMIX procedure in SAS (Version 9.4, SAS Institute) was used to perform analysis of variance. Optimal temperature (OT) was 23/15°C (day/night), high-temperature treatment-1 (HT-1) was 33/25°C, …
	Lipid headgroup unsaturation indices	P-value for Treatment
	DGDG	<.0001
	LPC	0.4784
	LPE	<.0001
	MGDG	<.0001
	PA	<.0001
	PC	<.0001
	PE	<.0001
	PG	<.0001
	PI	<.0001
	PS	<.0001
	Lipid molecular species	P-value for Treatment
	DGDG(34:1)	<.0001
	DGDG(34:2)	<.0001
	DGDG(34:3)	<.0001
	DGDG(34:4)	0.0438
	DGDG(34:5)	0.0713
	DGDG(34:6)	0.0513
	DGDG(36:3)	0.0001
	DGDG(36:4)	0.125
	DGDG(36:5)	0.0003
	DGDG(36:6)	0.0345
	DGDG(38:5)	0.0249
	LPC(16:0)	0.2057
	LPC(18:2)	0.0999
	LPC(18:3)	0.4958
	LPE(16:0)	0.5868
	LPE(18:2)	0.0017
	MGDG(34:1)	<.0001
	MGDG(34:2)	<.0001
	MGDG(34:3)	<.0001
	MGDG(34:4)	0.0038
	MGDG(34:5)	0.968
	MGDG(34:6)	0.6394
	MGDG(36:3)	<.0001
	MGDG(36:4)	<.0001
	MGDG(36:5)	0.0241
	MGDG(36:6)	0.0196
	MGDG(38:4)	0.0167
	MGDG(38:5)	0.0158
	MGDG(38:6)	0.0004
	PA(32:0)	0.0178
	PA(34:1)	0.0018
	PA(34:2)	0.0003
	PA(34:3)	0.0043
	PA(34:4)	0.0007
	PA(36:2)	0.0006
	PA(36:3)	0.0017
	PA(36:4)	0.0004
	PA(36:5)	0.0005
	PA(36:6)	0.153
	PC(32:0)	0.0002
	PC(34:1)	0.0006
	PC(34:2)	0.0002
	PC(34:3)	0.1976
	PC(34:4)	0.0809
	PC(36:1)	0.0003
	PC(36:2)	0.0004
	PC(36:3)	0.2375
	PC(36:4)	<.0001
	PC(36:5)	0.0012
	PC(36:6)	0.0002
	PC(38:2)	0.0006
	PC(38:3)	0.0135
	PC(38:4)	0.0008
	PC(38:5)	0.0002
	PC(38:6)	0.1012
	PC(40:5)	0.0023
	PE(34:1)	0.0002
	PE(34:2)	0.0056
	PE(34:3)	0.2512
	PE(34:4)	0.8814
	PE(36:2)	0.0215
	PE(36:3)	0.4751
	PE(36:4)	0.0004
	PE(36:5)	0.0623
	PE(36:6)	0.0247
	PE(38:3)	0.2874
	PE(38:4)	0.001
	PE(38:5)	0.0679
	PE(38:6)	0.06
	PE(40:2)	0.0045
	PE(40:3)	0.1121
	PE(42:2)	0.195
	PE(42:3)	0.0039
	PG(32:0)	0.0054
	PG(32:1)	<.0001
	PG(34:0)	0.0021
	PG(34:1)	0.0002
	PG(34:2)	<.0001
	PG(34:3)	0.0039
	PG(34:4)	0.8863
	PG(36:3)	0.0008
	PG(36:4)	0.0004
	PG(36:5)	0.0072
	PG(36:6)	0.392
	PI(34:1)	0.0002
	PI(34:2)	<.0001
	PI(34:3)	0.2521
	PI(34:4)	0.0872
	PI(36:2)	<.0001
	PI(36:3)	0.0004
	PI(36:4)	<.0001
	PI(36:5)	<.0001
	PI(36:6)	0.0632
	PS(34:2)	<.0001
	PS(34:3)	0.1874
	PS(36:2)	<.0001
	PS(36:3)	0.9378
	PS(36:4)	0.0018
	PS(36:5)	0.2671
	PS(38:2)	<.0001
	PS(38:3)	0.0023
	PS(40:2)	0.002
	PS(40:3)	0.13
	PS(42:2)	0.0004
	PS(42:3)	0.0001
	Levels of Heagroup Class Subpools	P-value for Treatment
	DGDG_C34	0.0001
	DGDG_C36	0.0394
	PA_C34	0.001
	PA_C36	0.0009
